# Supplementary material for: Targeted Suppression of CEACAM6 via pHLIP-Delivered RNAs in Pancreatic Ductal Adenocarcinoma
Source: Medicina (Kaunas). 2025 Mar 26;61(4):598. doi: 10.3390/medicina61040598 (PMC12028928; doi:10.3390/medicina61040598)
Supplement: Supplementary file 1 [file medicina-61-00598-s001.zip]

Archive with 1 entries (1 files):
- medicina-3484290-supplementary.pdf
